# Supplementary material for: Design of trials for interrupting the transmission of endemic pathogens
Source: Trials. 2016 Jun 6;17:278. doi: 10.1186/s13063-016-1378-1 (PMC4895826; doi:10.1186/s13063-016-1378-1)
Supplement: Additional file 2 — Documented R code for simulating trials analogous to the example given in the text. (R 676 kb) [file 13063_2016_1378_MOESM2_ESM.r]

# SWCRT_ARMA 
# R code for simulating an SWCRT for an intervention against an infectious disease
# Program TransmissionSimulator.R (copyright Mariabeth Silkey and Thomas Smith, 2013) 
# This program is free software: you can redistribute it and/or modify
# it under the terms of the GNU GPL version 3 as published by the Free Software Foundation.
# <http://www.gnu.org/licenses/
# first for loop populates the area with individuals and randomly assigning initial infection status
# second for loop introduces a pure ARMA (autoregressive moving average) process under which steady state of infection is reached;
# once the intervention is introduced a more complex ARMA process takes over, including direct and indirect effects of the intervention
# cluster sequences for each design type are generated in separate code  and stored in external databases "cluster_order.csv"
# datasets distmatrix and hh created using function spDists from package sp to calculate the pairwise distances in km across all households
# first line loads dataset distmatrixand data set hh which contains demographic information on each household
load('../locationhh.RData')
#===============================================================
# set constants 
endInitial  = 10; endOfBurnIn   = 40  # simple ARMA process endpoint
maxTimeSteps= 160; nIterations   = 800
nhh         = dim(distmatrix)[1]      # nhh is the number of households
underlying  = -log(1-initialIncidence)/initialIncidence
#  underlying rate constrained so that the ARMA process will stabilize and continuously 
#  match values  from connecting sections (run-in, rollout, post-intervention)
#===============================================================
# initialize data containers; these containers contain one entry for each household
CCMatrix  = matrix(data=0, nrow = maxTimeSteps, ncol=nhh)       # clinical cases in household  
coverageMatrix  = matrix(data=0, nrow = maxTimeSteps, ncol=nhh) #of neighboring individuals with intervention
aveCCnhood  = matrix(data=0, nrow = maxTimeSteps, ncol=nhh)     # of neighboring individuals with clinical cases
reservoir  = matrix(data=0, nrow = maxTimeSteps, ncol=nhh)      # weighted mean of past AveCCnhood 
boundaryNeighbors  = matrix(data=0, nrow = maxTimeSteps, ncol=nhh)# those on the border at this timestep  
output = matrix(data=0, nrow = maxTimeSteps, ncol = 10 )         # efficacy measures
  
#===============================================================
# get cluster sequence    
cluster_o = read.csv('cluster_order.csv', header=F, nrow=1, col.names='clseq', skip=clseq-1)[,1]
# calculate the number of and identify neighboring structures within radius 
neighborHS = apply(distmatrix,1, function(X) which(X<radius)) # neighboring houses
# initialize data structure for results
write.table('clseq, radius, efficacy, initialPrevalence, iteration, t, treatCC, compare1CC
  , compare2CC, compare3CC, intervenedno, comparator1no, comparator2no, comparator3no'
  , file=paste("out", suffix, sep='_'), quote=F, row.names=FALSE, col.names=FALSE)

#===============================================================
for (iteration in 1:nIterations){   
   # clear containers at the beginning of each iteration
    CCMatrix  = matrix(data=0, nrow = maxTimeSteps, ncol=nhh)   # clinical case status   
    coverageMatrix = matrix(data=0, nrow = maxTimeSteps, ncol=nhh) # average intervention status  
    aveCCnhood = matrix(data=0, nrow = maxTimeSteps, ncol=nhh)   # average of clinical cases  
    reservoir  = matrix(data=0, nrow = maxTimeSteps, ncol=nhh)   # weighted mean of coverage  
    boundaryNeighbors  = matrix(data=0, nrow = maxTimeSteps, ncol=nhh) # households on the border 
    intervened = rep(0, nhh)                                   # households with intervention
    output = matrix(data=0, nrow = maxTimeSteps, ncol = 10 )   # to hold clinical case counts
        
    for(  t in 1:endInitial){ 
    # assignment of original disease state. CC is clinical cases per household
        CCMatrix[t,] = rbinom(rep(1,nhh), hh$N, initialPrevalence)
        aveCCnhood[t,] = sapply(neighborHS, function(X) {sum(CCMatrix[t,unlist(X)])/sum(hh$N[unlist(X)])})
        output[t,] =  c(iteration, t, 0, sum(CCMatrix[t,]), sum(CCMatrix[t,]), 0, 0, sum(hh$N), sum(hh$N), 0 )      
    }   
    
    for (t in (endInitial+1):maxTimeSteps) {
        reservoir[t,] =  
        0.1* aveCCnhood[t-10, ] + 0.1* aveCCnhood[t-8 , ] +
		0.2* aveCCnhood[t-7 , ] + 0.2* aveCCnhood[t-9 , ] + 0.4* aveCCnhood[t-8 , ] 
        
	# length of intervened is the number of households
        intervened        =   cluster_o[hh$cluster] <= (t - endOfBurnIn)
        coverageMatrix[t,]= sapply(neighborHS, function(X) weighted.mean(intervened[X], w=hh$N[X],na.rm=T))
  
	# infection status update - lovely strange syntax of rbinom 
        CCMatrix [t,]  = rbinom(rep(1,nhh), hh$N, (1-exp(-(1-coverageMatrix[t,]*efficacy)*reservoir[t,]*underlying))) 
        aveCCnhood[t,] = sapply(neighborHS, function(X) {sum(CCMatrix[t,unlist(X)])/sum(hh$N[unlist(X)])})     
		
    # comparator1 is all households who have not received the intervention
       comparator1    = 1 - intervened   # households of mixed comparator group

    # neighboring households of the intervened         
        neighborhh    = unique(unlist(neighborHS[intervened]))
        boundary      = setdiff(neighborhh, (1:nhh)[intervened])
        boundaryNeighbors[t,] = rep(0,nhh) # initialize vector
        boundaryNeighbors[t,boundary] = 1
	
    # comparator2 is the subset of comparator 1x that are far from the intervention  
        comparator2   = comparator1 - boundaryNeighbors[t,] 
       	
	# output components for effectiveness measures		
        treatCC       = sum(CCMatrix [t, ]*intervened) 
        compare1CC    = sum(CCMatrix [t, ]*comparator1x )
        compare2CC    = sum(CCMatrix [t, ]*comparator2x ) 
        compare3CC    = sum(CCMatrix [t, ]*boundaryNeighbors[t,])
        intervenedno  = sum(intervened*hh$N)
        comparator1no = sum(comparator1*hh$N)
        comparator2no = sum(comparator2*hh$N)
		
    # comparator3 is the complement of comparator 2 (i.e., the set of non-intervened neighbors)
       comparator3no = sum(boundaryNeighbors[t,]*hh$N) 
       output[t,] =  c(iteration, t, treatCC, compare1CC, compare2CC,compare3CC, intervenedno, comparator1no, comparator2no, comparator3no)    
    }  
    output = cbind(clseq, radius, efficacy, initialIncidence, output)
    write.table(output, file=paste("out", suffix, sep='_'), sep = ",", append=TRUE,row.names=FALSE, col.names=FALSE)
    gc() # garbage collection to release as much memory as possible before returning to top of loop
}
#=============================================================== 
#   End of program
#===============================================================
